# Supplementary material for: Genomic virulence features of Beauveria bassiana as a biocontrol agent for the mountain pine beetle population
Source: BMC Genomics. 2023 Jul 10;24:390. doi: 10.1186/s12864-023-09473-4 (PMC10334655; doi:10.1186/s12864-023-09473-4)
Supplement: Supplementary file 1 — Additional file 1. Dataset S1 [file 12864_2023_9473_MOESM1_ESM.xlsx]

## Sheet: Sheet1
Dataset S1. Summary of biosynthetic gene clusters identified by antiSMASH from KnownClusterBlast and ClusterBlast.
The known_cluster column describes if the cluster was identified by the KnownClusterBlast algorithm (1) or ClusterBlast (0). If a cluster identified by ClusterBlast matched with previously identified clusters in the antiSMASH database, the top hit (measured by cumulative BLAST score) is reported. The official Minimum Information about a Biosynthetic Gene cluster (MIBiG) cluster is reported for cl…
strain	scaffold	region_no	start	end	known_cluster	accession	description	cluster_rule	hits
UAMH 299	scaf100	1	0	14126	0	NZ_LT607413_c14	Micromonospora echinospora strain DSM 43816 genome assembly, chromosome: I	NRPS	2
UAMH 299	scaf116	1	0	17856	0	NZ_GL877173_c36	Streptomyces sp. ACT-1 strain XylebKG-1 scaffold_2, whole genome shotgun sequence	T1PKS	1
UAMH 299	scaf761	1	0	13776	0	NZ_JOEN01000114_c25	Streptomyces griseus subsp. griseus strain NRRL B-2621 contig114.1, whole genome shotgun sequence	T1PKS	1
UAMH 299	scaf887	1	0	32872	0			NRPS
UAMH 299	scaf1068	1	12530	72014	0	NZ_JHEG02000042_c15	Tolypothrix bouteillei VB521301 scaffold_12, whole genome shotgun sequence	NRPS	2
UAMH 299	scaf1071	1	0	16525	1	BGC0001811	trichodiene-11-one	terpene	2
UAMH 299	scaf1099	1	0	27940	1	BGC0001886	secalonic_acids	T1PKS	4
UAMH 299	scaf1108	1	0	14878	0			terpene
UAMH 299	scaf1179	1	0	9195	0	NZ_CP011509_c27	Archangium gephyra strain DSM 2261, complete genome	NRPS	2
UAMH 299	scaf1186	1	0	27213	0	NZ_JMCB01000034_c32	Hyalangium minutum strain DSM 14724 contig_34, whole genome shotgun sequence	T1PKS	2
UAMH 299	scaf1202	1	0	19570	0	NZ_JRWL01000004_c2	Clostridium acetobutylicum strain GXAS18-1 scaffold4, whole genome shotgun sequence	T1PKS	2
UAMH 299	scaf1248	1	8910	70333	0	NZ_LK022848_c41	Streptomyces iranensis genome assembly Siranensis, scaffold SCAF00001	NRPS;T1PKS	3
UAMH 299	scaf1258	1	9375	30761	0			terpene
UAMH 299	scaf1261	1	24639	57321	1	BGC0001124	pyranonigrin_E	NRPS;T1PKS	1
UAMH 299	scaf1315	1	0	30339	0			NRPS
UAMH 299	scaf1320	1	0	50471	0			NRPS
UAMH 299	scaf1321	1	15368	41825	0			NRPS-like
UAMH 299	scaf1327	1	16415	80025	0	NZ_LQQV01000082_c8	Brevibacillus parabrevis strain CN1 contig_5, whole genome shotgun sequence	fungal-RiPP;NRPS	3
UAMH 299	scaf1356	1	0	51227	0	NZ_CP020567_c22	Kitasatospora aureofaciens strain DM-1 chromosome, complete genome	T1PKS	3
UAMH 299	scaf1358	1	0	31834	0	NZ_CP006850_c19	Nocardia nova SH22a, complete genome	T1PKS	3
UAMH 299	scaf1400	1	76403	120993	0	NZ_FNAJ01000005_c18	Myxococcus virescens strain DSM 2260, whole genome shotgun sequence	NRPS	2
UAMH 299	scaf1401	1	6800	28352	1	BGC0001839	squalestatin_S1	terpene	2
UAMH 299	scaf1409	1	118719	140162	0			terpene
UAMH 299	scaf1416	1	177780	223669	0	NZ_CP007159_c1	Bordetella holmesii F627, complete genome	NRPS	2
UAMH 299	scaf1417	1	120950	190160	1	BGC0001290	emericellamide_A_/_emericellamide_B	T1PKS;NRPS	3
UAMH 299	scaf1419	1	342654	369664	1	BGC0001249	dimethylcoprogen	NRPS	1
UAMH 299	scaf1421	1	436510	480380	0	NZ_FTPJ01000002_c12	Burkholderia sp. b14, whole genome shotgun sequence	NRPS-like	3
UAMH 299	scaf1425	1	36386	83548	1	BGC0001720	oosporein	T1PKS	14
UAMH 299	scaf1425	2	302458	346114	0	NZ_CP021767_c9	Ralstonia solanacearum strain RS 489 plasmid unnamed, complete sequence	NRPS	2
UAMH 299	scaf1429	1	45021	65382	1	BGC0001248	clavaric_acid	terpene	1
UAMH 299	scaf1429	2	375757	396779	0			terpene
UAMH 299	scaf1429	3	698328	745963	0	NZ_MEHK01000002_c27	Streptomyces subrutilus strain 10-1-1, whole genome shotgun sequence	T1PKS	2
UAMH 299	scaf1430	1	226249	247534	0			terpene
UAMH 299	scaf1430	2	518449	562481	0	NZ_KB892161_c9	Streptomyces sp. PsTaAH-124 B086DRAFT_scaffold_12.13, whole genome shotgun sequence	NRPS-like	2
UAMH 299	scaf1434	1	62753	107385	0			NRPS
UAMH 299	scaf1434	2	234651	251685	0	NC_009338_c9	Mycobacterium gilvum PYR-GCK, complete genome	terpene	2
UAMH 299	scaf1434	3	334632	355607	0			terpene
UAMH 299	scaf1434	4	544556	597996	0	NZ_JMEY01000033_c20	Rhodococcus fascians A3b contig73, whole genome shotgun sequence	NRPS	2
UAMH 299	scaf1434	5	840523	888162	0	NZ_CP022685_c30	Streptomyces formicae strain KY5 chromosome, complete genome	T1PKS	2
UAMH 299	scaf1435	1	640526	691061	0			NRPS
UAMH 299	scaf1437	1	457886	505614	0	NC_013093_c17	Actinosynnema mirum DSM 43827, complete genome	NRPS-like;T1PKS	2
UAMH 299	scaf1439	1	164882	214401	1	BGC0000313	beauvericin	NRPS	9
UAMH 299	scaf1441	1	19142	63306	1	BGC0000030	bikaverin	T1PKS	2
UAMH 299	scaf1441	2	641315	682965	0	NZ_CP019458_c8	Streptomyces autolyticus strain CGMCC0516, complete genome	T1PKS	4
UAMH 299	scaf1441	3	1249938	1294565	0	NZ_MTQO01000051_c39	Actinosynnema sp. ALI-1.44 Contig55, whole genome shotgun sequence	T1PKS	2
UAMH 299	scaf1441	4	1445806	1467393	0	NZ_LEKH01000003_c3	Rubrobacter aplysinae strain RV113 contig3_size284342, whole genome shotgun sequence	terpene	2
UAMH 299	scaf1441	5	1648465	1703070	0	NZ_CP018870_c22	Streptomyces sp. TN58 chromosome, complete genome	NRPS	3
UAMH 299	scaf1441	6	1989171	2013395	0			NRPS-like
UAMH 299	scaf1443	1	1074385	1118150	0	NZ_JOEQ01000039_c27	Streptosporangium amethystogenes strain NRRL B-2639 contig39.1, whole genome shotgun sequence	NRPS	2
UAMH 299-UVR	scaf10	1	20787	56215	0			NRPS
UAMH 299-UVR	scaf19	1	0	16525	1	BGC0001811	trichodiene-11-one	terpene	2
UAMH 299-UVR	scaf67	1	0	15217	0	NZ_JRWL01000004_c2	Clostridium acetobutylicum strain GXAS18-1 scaffold4, whole genome shotgun sequence	T1PKS	2
UAMH 299-UVR	scaf464	1	0	19727	0	NZ_LT607413_c14	Micromonospora echinospora strain DSM 43816 genome assembly, chromosome: I	NRPS	2
UAMH 299-UVR	scaf804	1	0	15189	0	NZ_JOEN01000114_c25	Streptomyces griseus subsp. griseus strain NRRL B-2621 contig114.1, whole genome shotgun sequence	T1PKS	1
UAMH 299-UVR	scaf918	1	0	19148	0	NZ_CP011509_c27	Archangium gephyra strain DSM 2261, complete genome	NRPS	2
UAMH 299-UVR	scaf947	1	14864	26585	0			terpene
UAMH 299-UVR	scaf954	1	0	12096	0			terpene
UAMH 299-UVR	scaf961	1	0	28844	0	NZ_HF952045_c9	Xenorhabdus nematophila F1, whole genome shotgun sequence	NRPS-like	2
UAMH 299-UVR	scaf985	1	40883	62435	1	BGC0001839	squalestatin_S1	terpene	2
UAMH 299-UVR	scaf1008	1	25999	74436	0			NRPS
UAMH 299-UVR	scaf1017	1	0	19617	0	NZ_GL877173_c36	Streptomyces sp. ACT-1 strain XylebKG-1 scaffold_2, whole genome shotgun sequence	T1PKS	1
UAMH 299-UVR	scaf1071	1	0	27213	0	NZ_JMCB01000034_c32	Hyalangium minutum strain DSM 14724 contig_34, whole genome shotgun sequence	T1PKS	2
UAMH 299-UVR	scaf1093	1	9383	68753	0	NZ_CP019949_c9	Methylocystis bryophila strain S285 plasmid p1, complete sequence	NRPS	2
UAMH 299-UVR	scaf1129	1	0	30353	0			NRPS
UAMH 299-UVR	scaf1146	1	0	56935	0	NZ_CP020567_c22	Kitasatospora aureofaciens strain DM-1 chromosome, complete genome	T1PKS	4
UAMH 299-UVR	scaf1159	1	16021	59415	0	NZ_JODQ01000010_c23	Herbidospora cretacea strain NRRL B-16917 contig10.1, whole genome shotgun sequence	NRPS-like	2
UAMH 299-UVR	scaf1176	1	24337	71976	0	NZ_CP022163_c23	Melittangium boletus DSM 14713 chromosome, complete genome	T1PKS	2
UAMH 299-UVR	scaf1185	1	0	25204	0			NRPS-like
UAMH 299-UVR	scaf1186	1	24897	49418	0	NZ_JOEL01000001_c2	Streptomyces celluloflavus strain NRRL B-2493 contig1.1, whole genome shotgun sequence	NRPS-like	2
UAMH 299-UVR	scaf1218	1	4874	38650	1	BGC0001886	secalonic_acids	T1PKS	6
UAMH 299-UVR	scaf1225	1	8865	44973	1	BGC0001249	dimethylcoprogen	NRPS	1
UAMH 299-UVR	scaf1243	1	0	62724	0	NZ_JOEQ01000031_c23	Streptosporangium amethystogenes strain NRRL B-2639 contig31.1, whole genome shotgun sequence	NRPS;fungal-RiPP	3
UAMH 299-UVR	scaf1249	1	78364	100665	1	BGC0001248	clavaric_acid	terpene	1
UAMH 299-UVR	scaf1255	1	216012	277448	0	NZ_LK022848_c41	Streptomyces iranensis genome assembly Siranensis, scaffold SCAF00001	NRPS;T1PKS	3
UAMH 299-UVR	scaf1259	1	123822	174357	0			NRPS
UAMH 299-UVR	scaf1260	1	90097	134687	0	NZ_FNAJ01000005_c18	Myxococcus virescens strain DSM 2260, whole genome shotgun sequence	NRPS	2
UAMH 299-UVR	scaf1274	1	90205	111648	0			terpene
UAMH 299-UVR	scaf1276	1	175942	221831	0	NZ_CP007159_c1	Bordetella holmesii F627, complete genome	NRPS	2
UAMH 299-UVR	scaf1277	1	290364	311649	0			terpene
UAMH 299-UVR	scaf1279	1	23055	70217	1	BGC0001720	oosporein	T1PKS	13
UAMH 299-UVR	scaf1279	2	289376	333032	0	NZ_CP021767_c9	Ralstonia solanacearum strain RS 489 plasmid unnamed, complete sequence	NRPS	2
UAMH 299-UVR	scaf1282	1	376710	445920	1	BGC0001290	emericellamide_A_/_emericellamide_B	T1PKS;NRPS	3
UAMH 299-UVR	scaf1286	1	101828	122850	0			terpene
UAMH 299-UVR	scaf1286	2	427176	506706	0	NZ_CP025407_c1	Streptomyces sp. CMB-StM0423 chromosome, complete genome	T1PKS;NRPS	3
UAMH 299-UVR	scaf1288	1	16392	55442	0			NRPS
UAMH 299-UVR	scaf1288	2	188437	205471	0	NC_009338_c9	Mycobacterium gilvum PYR-GCK, complete genome	terpene	2
UAMH 299-UVR	scaf1288	3	288354	309329	0			terpene
UAMH 299-UVR	scaf1288	4	498279	551719	0	NZ_JMEY01000033_c20	Rhodococcus fascians A3b contig73, whole genome shotgun sequence	NRPS	2
UAMH 299-UVR	scaf1289	1	759493	809012	1	BGC0000313	beauvericin	NRPS	9
UAMH 299-UVR	scaf1290	1	459072	506800	0	NC_013093_c17	Actinosynnema mirum DSM 43827, complete genome	T1PKS;NRPS-like	2
UAMH 299-UVR	scaf1291	1	454353	498118	0	NZ_JOEQ01000039_c27	Streptosporangium amethystogenes strain NRRL B-2639 contig39.1, whole genome shotgun sequence	NRPS	2
UAMH 299-UVR	scaf1292	1	27966	72130	1	BGC0000030	bikaverin	T1PKS	2
UAMH 299-UVR	scaf1292	2	650244	691894	0	NZ_CP019458_c8	Streptomyces autolyticus strain CGMCC0516, complete genome	T1PKS	4
UAMH 299-UVR	scaf1292	3	1259027	1303654	0	NZ_MTQO01000051_c39	Actinosynnema sp. ALI-1.44 Contig55, whole genome shotgun sequence	T1PKS	2
UAMH 299-UVR	scaf1292	4	1454920	1476507	0	NZ_LEKH01000003_c3	Rubrobacter aplysinae strain RV113 contig3_size284342, whole genome shotgun sequence	terpene	2
UAMH 299-UVR	scaf1292	5	1657578	1712183	0	NZ_CP018870_c22	Streptomyces sp. TN58 chromosome, complete genome	NRPS	3
UAMH 298	scaf35	1	0	16802	1	BGC0001886	secalonic_acids	T1PKS	4
UAMH 298	scaf331	1	0	13218	0			NRPS
UAMH 298	scaf406	1	0	19903	0	NZ_JRWL01000004_c2	Clostridium acetobutylicum strain GXAS18-1 scaffold4, whole genome shotgun sequence	T1PKS	2
UAMH 298	scaf416	1	0	41860	0			NRPS
UAMH 298	scaf503	1	0	34038	0	NZ_CP022684_c8	Ketobacter alkanivorans strain GI5 chromosome, complete genome	T1PKS	2
UAMH 298	scaf540	1	4514	26072	0			terpene
UAMH 298	scaf634	1	6042	58731	1	BGC0001218	fumosorinone	T1PKS;NRPS	5
UAMH 298	scaf660	1	18213	47241	1	BGC0001886	secalonic_acids	T1PKS	5
UAMH 298	scaf669	1	0	29920	1	BGC0001249	dimethylcoprogen	NRPS	1
UAMH 298	scaf734	1	0	62414	0	NZ_JOEQ01000031_c23	Streptosporangium amethystogenes strain NRRL B-2639 contig31.1, whole genome shotgun sequence	NRPS;fungal-RiPP	3
UAMH 298	scaf768	1	0	14343	1	BGC0001839	squalestatin_S1	terpene	2
UAMH 298	scaf778	1	75235	120122	0			NRPS-like
UAMH 298	scaf779	1	395	48086	1	BGC0001278	nivalenol_/_deoxynivalenol_/_3-acetyldeoxynivalenol_/_15-acetyldeoxynivalenol_/_neosolaniol_/_calonectrin_/_apotrichodiol_/_isotrichotriol_/_15-decalonectrin_/_T-2_toxin_/_3-acetyl_T-2_toxin_/_trichodiene	NRPS;terpene	5
UAMH 298	scaf795	1	108535	152300	0	NZ_JOEQ01000039_c27	Streptosporangium amethystogenes strain NRRL B-2639 contig39.1, whole genome shotgun sequence	NRPS	2
UAMH 298	scaf797	1	191488	212874	0			terpene
UAMH 298	scaf797	2	270369	342684	0	NZ_CP020567_c22	Kitasatospora aureofaciens strain DM-1 chromosome, complete genome	T1PKS	4
UAMH 298	scaf798	1	17970	65609	0	NZ_CP022685_c30	Streptomyces formicae strain KY5 chromosome, complete genome	T1PKS	2
UAMH 298	scaf798	2	307968	361408	0	NZ_JMEY01000033_c20	Rhodococcus fascians A3b contig73, whole genome shotgun sequence	NRPS	2
UAMH 298	scaf799	1	2123	49286	1	BGC0001720	oosporein	T1PKS	13
UAMH 298	scaf799	2	268229	311885	0	NZ_CP021767_c9	Ralstonia solanacearum strain RS 489 plasmid unnamed, complete sequence	NRPS	2
UAMH 298	scaf800	1	514957	558827	0	NZ_HF952045_c9	Xenorhabdus nematophila F1, whole genome shotgun sequence	NRPS-like	2
UAMH 298	scaf801	1	127616	169264	0	NZ_CP025018_c44	Streptomyces sp. M56 chromosome	T1PKS	3
UAMH 298	scaf801	2	745037	791520	1	BGC0000030	bikaverin	T1PKS	2
UAMH 298	scaf803	1	256112	301485	0			NRPS
UAMH 298	scaf803	2	422074	444739	0	NC_009338_c9	Mycobacterium gilvum PYR-GCK, complete genome	terpene	2
UAMH 298	scaf804	1	121417	142439	0			terpene
UAMH 298	scaf804	2	447322	527456	0	NZ_CP016824_c1	Streptomyces sampsonii strain KJ40 chromosome, complete genome	T1PKS;NRPS	4
UAMH 298	scaf807	1	675822	725341	1	BGC0000313	beauvericin	NRPS	9
UAMH 298	scaf808	1	44270	65713	0			terpene
UAMH 298	scaf810	1	282749	327376	0	NZ_MTQO01000034_c15	Actinosynnema sp. ALI-1.44 Contig38, whole genome shotgun sequence	T1PKS	3
UAMH 298	scaf810	2	478757	500344	0	NZ_LEKH01000003_c3	Rubrobacter aplysinae strain RV113 contig3_size284342, whole genome shotgun sequence	terpene	2
UAMH 298	scaf810	3	681527	736132	0	NZ_CP018870_c22	Streptomyces sp. TN58 chromosome, complete genome	NRPS	3
UAMH 298	scaf810	4	1022367	1065761	0			NRPS-like
UAMH 298	scaf811	1	373127	420258	0			NRPS
UAMH 298	scaf811	2	470159	514191	0	NZ_JOEL01000001_c2	Streptomyces celluloflavus strain NRRL B-2493 contig1.1, whole genome shotgun sequence	NRPS-like	2
UAMH 298	scaf811	3	784463	805748	0			terpene
UAMH 298	scaf812	1	853961	921239	0	NZ_LK022848_c41	Streptomyces iranensis genome assembly Siranensis, scaffold SCAF00001	NRPS;T1PKS	3
UAMH 298	scaf813	1	38878	89413	0			NRPS
UAMH 298	scaf814	1	288380	331268	0	NZ_CP007159_c1	Bordetella holmesii F627, complete genome	NRPS	2
UAMH 298	scaf814	2	1325168	1369758	0	NZ_FNAJ01000005_c18	Myxococcus virescens strain DSM 2260, whole genome shotgun sequence	NRPS	2
UAMH 298	scaf815	1	444821	492549	0	NC_013093_c17	Actinosynnema mirum DSM 43827, complete genome	NRPS-like;T1PKS	2
UAMH 298	scaf815	2	1252866	1297123	0	NZ_LT607413_c14	Micromonospora echinospora strain DSM 43816 genome assembly, chromosome: I	NRPS	2
UAMH 298	scaf816	1	348201	417409	1	BGC0001290	emericellamide_A_/_emericellamide_B	T1PKS;NRPS	3
UAMH 298	scaf817	1	1578766	1625536	0	NZ_KQ948768_c12	Streptomyces griseoruber strain DSM 40281 PRJNA299232_s006, whole genome shotgun sequence	T1PKS	2
UAMH 298	scaf817	2	2345229	2367530	1	BGC0001248	clavaric_acid	terpene	1
UAMH 298-UVR	scaf51	1	0	19576	0	NZ_JRWL01000004_c2	Clostridium acetobutylicum strain GXAS18-1 scaffold4, whole genome shotgun sequence	T1PKS	2
UAMH 298-UVR	scaf512	1	0	21708	1	BGC0001886	secalonic_acids	T1PKS	3
UAMH 298-UVR	scaf521	1	0	30133	0	NC_013093_c17	Actinosynnema mirum DSM 43827, complete genome	T1PKS;NRPS-like	2
UAMH 298-UVR	scaf622	1	0	22556	0	NZ_KE384227_c4	Glomeribacter sp. 1016415 H174DRAFT_scaffold00002.2, whole genome shotgun sequence	NRPS	2
UAMH 298-UVR	scaf680	1	0	36624	0	NZ_CP022684_c8	Ketobacter alkanivorans strain GI5 chromosome, complete genome	T1PKS	2
UAMH 298-UVR	scaf700	1	0	47238	1	BGC0001218	fumosorinone	T1PKS;NRPS	5
UAMH 298-UVR	scaf717	1	0	23330	1	BGC0001886	secalonic_acids	T1PKS	3
UAMH 298-UVR	scaf723	1	0	41883	0			NRPS
UAMH 298-UVR	scaf727	1	0	17552	0			NRPS
UAMH 298-UVR	scaf787	1	13906	61597	1	BGC0001278	nivalenol_/_deoxynivalenol_/_3-acetyldeoxynivalenol_/_15-acetyldeoxynivalenol_/_neosolaniol_/_calonectrin_/_apotrichodiol_/_isotrichotriol_/_15-decalonectrin_/_T-2_toxin_/_3-acetyl_T-2_toxin_/_trichodiene	NRPS;terpene	5
UAMH 298-UVR	scaf801	1	0	18979	0			terpene
UAMH 298-UVR	scaf810	1	8851	30403	1	BGC0001839	squalestatin_S1	terpene	2
UAMH 298-UVR	scaf852	1	0	32670	1	BGC0001249	dimethylcoprogen	NRPS	1
UAMH 298-UVR	scaf875	1	25229	60056	0	NZ_CP020567_c22	Kitasatospora aureofaciens strain DM-1 chromosome, complete genome	T1PKS	3
UAMH 298-UVR	scaf884	1	51211	93615	1	BGC0001720	oosporein	T1PKS	12
UAMH 298-UVR	scaf901	1	66624	79790	0	NC_009338_c9	Mycobacterium gilvum PYR-GCK, complete genome	terpene	2
UAMH 298-UVR	scaf902	1	61487	125337	0	NZ_LQQV01000082_c8	Brevibacillus parabrevis strain CN1 contig_5, whole genome shotgun sequence	fungal-RiPP;NRPS	3
UAMH 298-UVR	scaf930	1	198102	248637	0			NRPS
UAMH 298-UVR	scaf935	1	94980	116366	0			terpene
UAMH 298-UVR	scaf939	1	251681	273982	1	BGC0001248	clavaric_acid	terpene	1
UAMH 298-UVR	scaf940	1	210613	255986	0			NRPS
UAMH 298-UVR	scaf941	1	149405	202845	0	NZ_JMEY01000033_c20	Rhodococcus fascians A3b contig73, whole genome shotgun sequence	NRPS	2
UAMH 298-UVR	scaf941	2	445204	492843	0	NZ_CP022685_c30	Streptomyces formicae strain KY5 chromosome, complete genome	T1PKS	2
UAMH 298-UVR	scaf942	1	358675	402331	0	NZ_LWLE01000035_c33	Streptomyces sp. TSRI0281 scaffold6, whole genome shotgun sequence	NRPS	2
UAMH 298-UVR	scaf944	1	205656	249421	0	NZ_JOEQ01000039_c27	Streptosporangium amethystogenes strain NRRL B-2639 contig39.1, whole genome shotgun sequence	NRPS	2
UAMH 298-UVR	scaf947	1	361542	405799	0	NZ_LT607413_c14	Micromonospora echinospora strain DSM 43816 genome assembly, chromosome: I	NRPS	2
UAMH 298-UVR	scaf949	1	30512	74382	0	NZ_HF952045_c9	Xenorhabdus nematophila F1, whole genome shotgun sequence	NRPS-like	2
UAMH 298-UVR	scaf950	1	69340	90362	0			terpene
UAMH 298-UVR	scaf950	2	395097	475231	0	NZ_CP016824_c1	Streptomyces sampsonii strain KJ40 chromosome, complete genome	T1PKS;NRPS	4
UAMH 298-UVR	scaf956	1	74913	96356	0			terpene
UAMH 298-UVR	scaf958	1	362694	409464	0	NZ_KQ948768_c12	Streptomyces griseoruber strain DSM 40281 PRJNA299232_s006, whole genome shotgun sequence	T1PKS	2
UAMH 298-UVR	scaf959	1	339666	360951	0			terpene
UAMH 298-UVR	scaf959	2	635739	672173	0	NZ_KB892161_c9	Streptomyces sp. PsTaAH-124 B086DRAFT_scaffold_12.13, whole genome shotgun sequence	NRPS-like	2
UAMH 298-UVR	scaf959	3	725260	772391	0			NRPS
UAMH 298-UVR	scaf960	1	920575	970094	1	BGC0000313	beauvericin	NRPS	9
UAMH 298-UVR	scaf961	1	53926	110907	0	NZ_FNAJ01000005_c18	Myxococcus virescens strain DSM 2260, whole genome shotgun sequence	T1PKS;NRPS	3
UAMH 298-UVR	scaf961	2	1104241	1150130	0	NZ_CP007159_c1	Bordetella holmesii F627, complete genome	NRPS	2
UAMH 298-UVR	scaf962	1	837642	904920	0	NZ_LK022848_c41	Streptomyces iranensis genome assembly Siranensis, scaffold SCAF00001	NRPS;T1PKS	3
UAMH 298-UVR	scaf963	1	47212	91380	1	BGC0000030	bikaverin	T1PKS	2
UAMH 298-UVR	scaf963	2	669085	710733	0	NZ_CP019458_c8	Streptomyces autolyticus strain CGMCC0516, complete genome	T1PKS	4
UAMH 298-UVR	scaf963	3	1277522	1322149	0	NZ_MTQO01000034_c15	Actinosynnema sp. ALI-1.44 Contig38, whole genome shotgun sequence	T1PKS	3
UAMH 298-UVR	scaf963	4	1473553	1495140	0	NZ_LEKH01000003_c3	Rubrobacter aplysinae strain RV113 contig3_size284342, whole genome shotgun sequence	terpene	2
UAMH 298-UVR	scaf963	5	1676286	1730891	0	NZ_CP018870_c22	Streptomyces sp. TN58 chromosome, complete genome	NRPS	3
UAMH 298-UVR	scaf963	6	2017471	2060865	0			NRPS-like
UAMH 298-UVR	scaf964	1	1946520	2015728	1	BGC0001290	emericellamide_A_/_emericellamide_B	NRPS;T1PKS	3
UAMH 1076	scaf178	1	0	20791	1	BGC0001966	BII-rafflesfungin	T1PKS	2
UAMH 1076	scaf577	1	8691	24533	0			terpene
UAMH 1076	scaf661	1	0	22076	0	NZ_GL877173_c36	Streptomyces sp. ACT-1 strain XylebKG-1 scaffold_2, whole genome shotgun sequence	T1PKS	1
UAMH 1076	scaf707	1	0	42828	1	BGC0001218	fumosorinone	NRPS;T1PKS	5
UAMH 1076	scaf777	1	20153	57644	0			NRPS
UAMH 1076	scaf807	1	0	18685	0	NZ_JOEN01000114_c25	Streptomyces griseus subsp. griseus strain NRRL B-2621 contig114.1, whole genome shotgun sequence	T1PKS	1
UAMH 1076	scaf866	1	80907	128635	0	NZ_FNTN01000001_c21	Streptomyces sp. PAN_FS17, whole genome shotgun sequence	T1PKS;NRPS-like	2
UAMH 1076	scaf873	1	0	35548	0	NZ_JRWL01000004_c2	Clostridium acetobutylicum strain GXAS18-1 scaffold4, whole genome shotgun sequence	T1PKS	2
UAMH 1076	scaf1000	1	32628	61695	1	BGC0001278	nivalenol_/_deoxynivalenol_/_3-acetyldeoxynivalenol_/_15-acetyldeoxynivalenol_/_neosolaniol_/_calonectrin_/_apotrichodiol_/_isotrichotriol_/_15-decalonectrin_/_T-2_toxin_/_3-acetyl_T-2_toxin_/_trichodiene	NRPS	3
UAMH 1076	scaf1014	1	0	39183	0			NRPS
UAMH 1076	scaf1033	1	0	5405	0			terpene
UAMH 1076	scaf1101	1	0	18851	0			terpene
UAMH 1076	scaf1120	1	32071	45185	0			terpene
UAMH 1076	scaf1122	1	19432	66980	0	NZ_CP020567_c22	Kitasatospora aureofaciens strain DM-1 chromosome, complete genome	T1PKS	3
UAMH 1076	scaf1136	1	0	28686	0			NRPS
UAMH 1076	scaf1154	1	11336	32923	0	NZ_LEKH01000003_c3	Rubrobacter aplysinae strain RV113 contig3_size284342, whole genome shotgun sequence	terpene	2
UAMH 1076	scaf1167	1	11756	58508	0	NZ_AP018255_c3	Calothrix sp. NIES-4071 DNA, complete genome	fungal-RiPP	3
UAMH 1076	scaf1184	1	0	30702	0			NRPS-like
UAMH 1076	scaf1185	1	16780	38166	0			terpene
UAMH 1076	scaf1188	1	0	36090	1	BGC0001882	chrysoxanthone_A_/_chrysoxanthone_B_/_chrysoxanthone_C	T1PKS	3
UAMH 1076	scaf1200	1	550	47033	1	BGC0000030	bikaverin	T1PKS	2
UAMH 1076	scaf1210	1	7431	48031	0			NRPS-like
UAMH 1076	scaf1220	1	0	24795	0			NRPS
UAMH 1076	scaf1257	1	49053	70338	0			terpene
UAMH 1076	scaf1268	1	33087	76743	0	NZ_CP021767_c9	Ralstonia solanacearum strain RS 489 plasmid unnamed, complete sequence	NRPS	2
UAMH 1076	scaf1272	1	44614	66915	1	BGC0001248	clavaric_acid	terpene	1
UAMH 1076	scaf1273	1	313282	362911	1	BGC0001249	dimethylcoprogen	NRPS	1
UAMH 1076	scaf1277	1	153355	202874	1	BGC0000313	beauvericin	NRPS	9
UAMH 1076	scaf1278	1	9873	31425	1	BGC0001839	squalestatin_S1	terpene	2
UAMH 1076	scaf1280	1	91261	127734	0	NZ_KB892161_c9	Streptomyces sp. PsTaAH-124 B086DRAFT_scaffold_12.13, whole genome shotgun sequence	NRPS-like	2
UAMH 1076	scaf1280	2	185721	232852	0			NRPS
UAMH 1076	scaf1281	1	241007	288170	1	BGC0001720	oosporein	T1PKS	12
UAMH 1076	scaf1284	1	65974	110521	0	NZ_CP012752_c30	Kibdelosporangium phytohabitans strain KLBMP1111, complete genome	T1PKS	2
UAMH 1076	scaf1289	1	97	43862	0	NZ_JOEQ01000039_c27	Streptosporangium amethystogenes strain NRRL B-2639 contig39.1, whole genome shotgun sequence	NRPS	2
UAMH 1076	scaf1292	1	19776	74381	0	NZ_CP018870_c22	Streptomyces sp. TN58 chromosome, complete genome	NRPS	3
UAMH 1076	scaf1292	2	356006	399419	0			NRPS-like
UAMH 1076	scaf1294	1	39842	86611	0	NC_014623_c27	Stigmatella aurantiaca DW4/3-1, complete genome	T1PKS	2
UAMH 1076	scaf1296	1	81294	140160	0	NZ_FNAJ01000005_c18	Myxococcus virescens strain DSM 2260, whole genome shotgun sequence	T1PKS;NRPS	3
UAMH 1076	scaf1298	1	159204	203461	0	NZ_LT607413_c14	Micromonospora echinospora strain DSM 43816 genome assembly, chromosome: I	NRPS	2
UAMH 1076	scaf1299	1	4423	57819	0	NZ_KL543986_c4	Photorhabdus australis DSM 17609 BO26DRAFT_scaffold00012.12, whole genome shotgun sequence	NRPS	2
UAMH 1076	scaf1299	2	301294	348933	0	NZ_CP022685_c30	Streptomyces formicae strain KY5 chromosome, complete genome	T1PKS	2
UAMH 1076	scaf1300	1	520020	587303	0	NZ_LK022848_c41	Streptomyces iranensis genome assembly Siranensis, scaffold SCAF00001	NRPS;T1PKS	3
UAMH 1076	scaf1301	1	325566	347009	0			terpene
UAMH 1076	scaf1302	1	185710	265187	0	NZ_CP016824_c1	Streptomyces sampsonii strain KJ40 chromosome, complete genome	T1PKS;NRPS	4
UAMH 1076	scaf1304	1	431648	500912	1	BGC0001290	emericellamide_A_/_emericellamide_B	NRPS;T1PKS	3
UAMH 1076	scaf1305	1	550122	593992	0	NZ_HF952045_c9	Xenorhabdus nematophila F1, whole genome shotgun sequence	NRPS-like	2
UAMH 1076	scaf1307	1	181271	227159	0	NZ_LJGU01000152_c4	Streptomyces oceani strain SCSIO 02100 scaffold33, whole genome shotgun sequence	NRPS	2
UAMH 1076	scaf1310	1	618854	641392	1	BGC0001775	sespendole	indole;terpene	4
UAX-29	scaf1002	1	0	13062	0			terpene
UAX-29	scaf1084	1	0	18599	0			terpene
UAX-29	scaf1158	1	1160	22172	0	NZ_GG753626_c9	Streptomyces sp. e14 supercont1.1, whole genome shotgun sequence	terpene	2
UAX-29	scaf1528	1	0	32536	0	NZ_JMCB01000034_c32	Hyalangium minutum strain DSM 14724 contig_34, whole genome shotgun sequence	T1PKS	2
UAX-29	scaf1540	1	32910	54759	1	BGC0001248	clavaric_acid	terpene	1
UAX-29	scaf1729	1	52094	69263	0	NZ_LEKH01000003_c3	Rubrobacter aplysinae strain RV113 contig3_size284342, whole genome shotgun sequence	terpene	2
UAX-29	scaf1756	1	0	29009	0			NRPS
UAX-29	scaf1763	1	0	46291	1	BGC0001218	fumosorinone	T1PKS;NRPS	5
UAX-29	scaf1778	1	0	16814	0			terpene
UAX-29	scaf1785	1	12652	44832	0	NZ_MTQO01000034_c15	Actinosynnema sp. ALI-1.44 Contig38, whole genome shotgun sequence	T1PKS	3
UAX-29	scaf1908	1	24572	76388	0	NZ_KI912270_c4	Mycobacterium tusciae JS617 genomic scaffold MyctuDRAFT_MTC.4, whole genome shotgun sequence	NRPS	2
UAX-29	scaf1918	1	29740	77407	1	BGC0001278	nivalenol_/_deoxynivalenol_/_3-acetyldeoxynivalenol_/_15-acetyldeoxynivalenol_/_neosolaniol_/_calonectrin_/_apotrichodiol_/_isotrichotriol_/_15-decalonectrin_/_T-2_toxin_/_3-acetyl_T-2_toxin_/_trichodiene	NRPS;terpene	5
UAX-29	scaf1919	1	0	29934	0			NRPS-like
UAX-29	scaf1967	1	69798	113224	0			NRPS-like
UAX-29	scaf1972	1	6833	53985	0			NRPS
UAX-29	scaf1982	1	0	34261	0	NZ_JOEL01000001_c2	Streptomyces celluloflavus strain NRRL B-2493 contig1.1, whole genome shotgun sequence	NRPS-like	2
UAX-29	scaf2009	1	0	47324	0	NZ_CP013119_c5	Alcaligenes faecalis strain ZD02, complete genome	T1PKS	2
UAX-29	scaf2017	1	164774	209031	0	NZ_LT607413_c23	Micromonospora echinospora strain DSM 43816 genome assembly, chromosome: I	NRPS	2
UAX-29	scaf2033	1	0	38693	1	BGC0001249	dimethylcoprogen	NRPS	1
UAX-29	scaf2048	1	27854	73566	0	NZ_HF952045_c9	Xenorhabdus nematophila F1, whole genome shotgun sequence	NRPS	2
UAX-29	scaf2054	1	125996	169586	0	NZ_AVDX02000193_c1	Pseudomonas syringae USA011 contig193.1, whole genome shotgun sequence	NRPS-like	1
UAX-29	scaf2060	1	28117	71987	0	NZ_LN681227_c13	Xenorhabdus nematophila AN6/1 genome assembly XNC2, chromosome : I	NRPS-like	2
UAX-29	scaf2061	1	154876	176430	1	BGC0001839	squalestatin_S1	terpene	2
UAX-29	scaf2062	1	90030	144622	0	NZ_LIVV01000002_c18	Streptomyces sp. CB02009 scaffold2, whole genome shotgun sequence	NRPS	3
UAX-29	scaf2065	1	12077	61471	0	NZ_BBXG01000008_c15	Herbidospora cretacea strain NBRC 15474, whole genome shotgun sequence	NRPS	2
UAX-29	scaf2066	1	71149	138489	0	NZ_LT607733_c14	Micromonospora echinofusca strain DSM 43913 genome assembly, chromosome: I	NRPS;T1PKS	2
UAX-29	scaf2071	1	257086	278313	0			terpene
UAX-29	scaf2083	1	127831	178429	0			NRPS
UAX-29	scaf2084	1	277754	321531	1	BGC0001720	oosporein	T1PKS	13
UAX-29	scaf2084	2	398491	467887	0	NZ_CP020043_c22	Streptomyces katrae strain S3 plasmid pS3-4_1, complete sequence	T1PKS;NRPS	2
UAX-29	scaf2085	1	309168	358756	1	BGC0000313	beauvericin	NRPS	9
UAX-29	scaf2093	1	459814	490232	1	BGC0000312	bassianolide	NRPS	7
UAX-29	scaf2097	1	167658	221251	0	NZ_JMEY01000033_c20	Rhodococcus fascians A3b contig73, whole genome shotgun sequence	NRPS	2
UAX-29	scaf2097	2	445818	493465	0	NZ_MIHB01000012_c8	Mycobacterium intermedium strain HMC2_M5 PROKKA_contig000012, whole genome shotgun sequence	T1PKS	2
UAX-29	scaf2100	1	153267	197032	0	NZ_JZIG01000004_c7	Xanthomonas albilineans strain PNG130 Xal-PNG_130-G1-Mol001, whole genome shotgun sequence	NRPS	2
UAX-29	scaf2100	2	238891	287425	0	NZ_MTQO01000046_c27	Actinosynnema sp. ALI-1.44 Contig50, whole genome shotgun sequence	T1PKS	2
UAX-29	scaf2104	1	1249	29904	0	NZ_JRWL01000004_c2	Clostridium acetobutylicum strain GXAS18-1 scaffold4, whole genome shotgun sequence	T1PKS	2
UAX-29	scaf2104	2	158004	215495	0	NZ_JAFQ01000004_c39	Nocardia sp. BMG51109 D892DRAFT_scf7180000000033_quiver.4_C, whole genome shotgun sequence	T1PKS;NRPS	3
UAX-29	scaf2104	3	1212653	1258545	0	NZ_FOQU01000006_c5	Paraburkholderia megapolitana strain LMG 23650, whole genome shotgun sequence	NRPS	2
UAMH 4510	scaf2	1	202278	224129	0	NZ_KB903985_c20	Nonomuraea coxensis DSM 45129 A3G7DRAFT_scaffold_5.6, whole genome shotgun sequence	terpene	2
UAMH 4510	scaf2	2	501140	555732	0	NZ_LIVV01000002_c18	Streptomyces sp. CB02009 scaffold2, whole genome shotgun sequence	NRPS	3
UAMH 4510	scaf3	1	605901	655785	1	BGC0001249	dimethylcoprogen	NRPS	1
UAMH 4510	scaf11976	1	0	5553	0	NZ_CP011509_c27	Archangium gephyra strain DSM 2261, complete genome	NRPS	2
UAMH 4510	scaf13786	1	0	15270	0			terpene
UAMH 4510	scaf13793	1	76717	107274	0	NZ_JYNX01000012_c3	Mycolicibacterium chubuense strain DSM 44219 MCHUDSM44219_contig000012, whole genome shotgun sequence	T1PKS	2
UAMH 4510	scaf13797	1	52488	99279	0	NZ_CP020043_c22	Streptomyces katrae strain S3 plasmid pS3-4_1, complete sequence	T1PKS	3
UAMH 4510	scaf13805	1	52184	109099	0	NZ_BAGH01000522_c23	Nocardia tenerifensis NBRC 101015, whole genome shotgun sequence	T1PKS	1
UAMH 4510	scaf13806	1	0	39629	0	NZ_CP014127_c5	Pantoea vagans strain FDAARGOS_160 plasmid unnamed2, complete sequence	NRPS-like	2
UAMH 4510	scaf13822	1	397463	449282	0	NZ_KI912270_c4	Mycobacterium tusciae JS617 genomic scaffold MyctuDRAFT_MTC.4, whole genome shotgun sequence	NRPS	2
UAMH 4510	scaf13826	1	96096	133329	0	NZ_CP007155_c28	Kutzneria albida DSM 43870, complete genome	NRPS-like	2
UAMH 4510	scaf13826	2	164474	211626	0			NRPS
UAMH 4510	scaf13828	1	154256	207885	0	NZ_JMEY01000033_c20	Rhodococcus fascians A3b contig73, whole genome shotgun sequence	NRPS	2
UAMH 4510	scaf13828	2	437680	485328	0	NC_010612_c10	Mycobacterium marinum M, complete genome	T1PKS	2
UAMH 4510	scaf13832	1	7023	28577	1	BGC0001839	squalestatin_S1	terpene	2
UAMH 4510	scaf13835	1	0	48213	1	BGC0001218	fumosorinone	NRPS;T1PKS	5
UAMH 4510	scaf13835	2	159671	204563	0			NRPS-like
UAMH 4510	scaf13842	1	415940	459606	0	NZ_LWLE01000035_c33	Streptomyces sp. TSRI0281 scaffold6, whole genome shotgun sequence	NRPS	2
UAMH 4510	scaf13844	1	77740	127131	0	NZ_JOFQ01000002_c6	Streptomyces niger strain NRRL B-3857 contig2.1, whole genome shotgun sequence	NRPS	2
UAMH 4510	scaf13844	2	306115	327398	0			terpene
UAMH 4510	scaf13845	1	205832	249422	0	NZ_AVDX02000193_c1	Pseudomonas syringae USA011 contig193.1, whole genome shotgun sequence	NRPS-like	1
UAMH 4510	scaf13846	1	1059511	1105403	0	NZ_FOQU01000006_c5	Paraburkholderia megapolitana strain LMG 23650, whole genome shotgun sequence	NRPS	2
UAMH 4510	scaf13849	1	980337	1006894	0	NZ_CBRG010000467_c45	Streptomyces sp. AW19M42, whole genome shotgun sequence	T1PKS	1
UAMH 4510	scaf13849	2	1037588	1081353	0	NZ_FNPM01000044_c17	Variovorax sp. YR266, whole genome shotgun sequence	NRPS	1
UAMH 4510	scaf13849	3	1197593	1253372	0	NZ_CP021748_c3	Streptomyces alboflavus strain MDJK44, complete genome	T3PKS;T1PKS	2
UAMH 4510	scaf13850	1	816557	883571	0	NZ_LT607733_c14	Micromonospora echinofusca strain DSM 43913 genome assembly, chromosome: I	NRPS;T1PKS	2
UAMH 4510	scaf13850	2	1523506	1567763	0	NZ_LT607413_c14	Micromonospora echinospora strain DSM 43816 genome assembly, chromosome: I	NRPS	2
UAMH 4510	scaf13853	1	233751	281294	0	NZ_CP013119_c5	Alcaligenes faecalis strain ZD02, complete genome	T1PKS	2
UAMH 4510	scaf13855	1	168180	188583	1	BGC0001248	clavaric_acid	terpene	1
UAMH 4510	scaf13855	2	362017	383029	0	NZ_GG753626_c9	Streptomyces sp. e14 supercont1.1, whole genome shotgun sequence	terpene	2
UAMH 4510	scaf13855	3	948793	998228	1	BGC0000312	bassianolide	NRPS	14
UAMH 4510	scaf13857	1	245024	266526	0			indole
UAMH 4510	scaf13857	2	572109	593501	0			terpene
UAMH 4510	scaf13858	1	130571	174441	0	NZ_LN681227_c13	Xenorhabdus nematophila AN6/1 genome assembly XNC2, chromosome : I	NRPS-like	2
UAMH 4510	scaf13859	1	654211	693736	1	BGC0001720	oosporein	T1PKS	12
UAMH 4510	scaf13859	2	775519	844935	0	NZ_CP020043_c22	Streptomyces katrae strain S3 plasmid pS3-4_1, complete sequence	T1PKS;NRPS	2
UAMH 4510	scaf13861	1	1691545	1733457	0	NZ_JRWL01000004_c2	Clostridium acetobutylicum strain GXAS18-1 scaffold4, whole genome shotgun sequence	T1PKS	2
UAMH 4510	scaf13861	2	1860577	1914042	0	NZ_JAFQ01000004_c39	Nocardia sp. BMG51109 D892DRAFT_scf7180000000033_quiver.4_C, whole genome shotgun sequence	T1PKS;NRPS	3
UAMH 4510	scaf13861	3	2530173	2579755	1	BGC0000313	beauvericin	NRPS	9
110.25	scaf31	1	0	20034	0			terpene
110.25	scaf690	1	0	36677	0	NZ_LT607413_c23	Micromonospora echinospora strain DSM 43816 genome assembly, chromosome: I	NRPS	2
110.25	scaf808	1	6215	53871	1	BGC0001278	nivalenol_/_deoxynivalenol_/_3-acetyldeoxynivalenol_/_15-acetyldeoxynivalenol_/_neosolaniol_/_calonectrin_/_apotrichodiol_/_isotrichotriol_/_15-decalonectrin_/_T-2_toxin_/_3-acetyl_T-2_toxin_/_trichodiene	NRPS;terpene	5
110.25	scaf829	1	20049	41441	0			terpene
110.25	scaf862	1	0	28843	1	BGC0001249	dimethylcoprogen	NRPS	1
110.25	scaf872	1	20599	50095	1	BGC0000312	bassianolide	NRPS	8
110.25	scaf884	1	203302	233464	0			NRPS-like
110.25	scaf887	1	0	44635	0	NZ_FORR01000015_c5	Thermoflavimicrobium dichotomicum strain DSM 44778, whole genome shotgun sequence	NRPS	2
110.25	scaf892	1	498459	542329	0	NZ_LN681227_c13	Xenorhabdus nematophila AN6/1 genome assembly XNC2, chromosome : I	NRPS-like	2
110.25	scaf895	1	69970	91821	0	NZ_LEKH01000003_c3	Rubrobacter aplysinae strain RV113 contig3_size284342, whole genome shotgun sequence	terpene	2
110.25	scaf895	2	222418	270681	0	NZ_MTQO01000034_c15	Actinosynnema sp. ALI-1.44 Contig38, whole genome shotgun sequence	T1PKS	3
110.25	scaf895	3	435559	459673	0			NRPS-like
110.25	scaf896	1	204058	225612	1	BGC0001839	squalestatin_S1	terpene	2
110.25	scaf897	1	71416	94124	0			terpene
110.25	scaf898	1	3001	45365	0	NZ_CP014127_c5	Pantoea vagans strain FDAARGOS_160 plasmid unnamed2, complete sequence	NRPS-like	2
110.25	scaf898	2	323433	378022	0	NZ_LIVV01000002_c18	Streptomyces sp. CB02009 scaffold2, whole genome shotgun sequence	NRPS	3
110.25	scaf900	1	451045	517959	0	NZ_FMHX01000003_c8	Micromonospora aurantiaca strain DSM 45487, whole genome shotgun sequence	NRPS;T1PKS	2
110.25	scaf901	1	183747	230540	0	NZ_CP020043_c22	Streptomyces katrae strain S3 plasmid pS3-4_1, complete sequence	T1PKS	3
110.25	scaf901	2	409372	429808	1	BGC0001248	clavaric_acid	terpene	1
110.25	scaf901	3	605717	626729	0	NZ_GG753626_c9	Streptomyces sp. e14 supercont1.1, whole genome shotgun sequence	terpene	2
110.25	scaf902	1	177798	231373	0	NZ_JMEY01000033_c20	Rhodococcus fascians A3b contig73, whole genome shotgun sequence	NRPS	2
110.25	scaf902	2	454512	502160	0	NZ_LZLS01000175_c13	Mycobacterium asiaticum strain 1165133.8 contig_52, whole genome shotgun sequence	T1PKS	2
110.25	scaf909	1	263918	311126	0	NZ_CP020563_c34	Kitasatospora albolonga strain YIM 101047 chromosome, complete genome	T1PKS	2
110.25	scaf910	1	529841	566677	0	NZ_JOFQ01000002_c6	Streptomyces niger strain NRRL B-3857 contig2.1, whole genome shotgun sequence	NRPS	2
110.25	scaf910	2	780231	801515	0			terpene
110.25	scaf910	3	1128483	1165963	0	NZ_CP007155_c28	Kutzneria albida DSM 43870, complete genome	NRPS-like	2
110.25	scaf910	4	1196804	1243938	0			NRPS
110.25	scaf912	1	845789	879107	0	NZ_FOQU01000006_c5	Paraburkholderia megapolitana strain LMG 23650, whole genome shotgun sequence	NRPS	2
110.25	scaf912	2	1937706	1994062	0	NZ_JAFQ01000004_c39	Nocardia sp. BMG51109 D892DRAFT_scf7180000000033_quiver.4_C, whole genome shotgun sequence	NRPS;T1PKS	3
110.25	scaf912	3	2120015	2167095	0	NZ_JRWL01000004_c2	Clostridium acetobutylicum strain GXAS18-1 scaffold4, whole genome shotgun sequence	T1PKS	2
110.25	scaf913	1	2077149	2126728	1	BGC0000313	beauvericin	NRPS	9
110.25	scaf914	1	750446	793007	0			NRPS
110.25	scaf914	2	1167972	1209547	1	BGC0001720	oosporein	T1PKS	13
110.25	scaf914	3	1285486	1354906	0	NZ_CP020043_c22	Streptomyces katrae strain S3 plasmid pS3-4_1, complete sequence	T1PKS;NRPS	2
110.25	scaf915	1	33378	82327	0			NRPS
110.25	scaf915	2	464452	509645	0	NZ_MTQO01000034_c15	Actinosynnema sp. ALI-1.44 Contig38, whole genome shotgun sequence	T1PKS	3
110.25	scaf915	3	1881143	1931573	0	NZ_CP021748_c3	Streptomyces alboflavus strain MDJK44, complete genome	T1PKS;T3PKS	2
110.25	scaf915	4	2046527	2090292	0	NZ_CP017248_c11	Streptomyces puniciscabiei strain TW1S1 chromosome, complete genome	NRPS	2
110.25	scaf915	5	2119428	2167970	0	NZ_MTQO01000046_c27	Actinosynnema sp. ALI-1.44 Contig50, whole genome shotgun sequence	T1PKS	2
