# Supplementary material for: Genomic virulence features of Beauveria bassiana as a biocontrol agent for the mountain pine beetle population
Source: BMC Genomics. 2023 Jul 10;24:390. doi: 10.1186/s12864-023-09473-4 (PMC10334655; doi:10.1186/s12864-023-09473-4)
Supplement: Supplementary file 2 — Additional file 2. Dataset S2 [file 12864_2023_9473_MOESM2_ESM.xlsx]

## Sheet: Sheet1
Dataset S2. antiSMASH results for oosporein biosynthetic genes identified in B. bassiana strains.
Genes with ‘NA’ in fields beginning with “match_” were not identified in the genome assembly/annotation.
strain	protein_id	locus_tag	gene_name	match_id	match_scaf	match_start	match_end	match_dir	product	gene_kind	gene_fn	hit	perc_cov	perc_identity
UAMH 299	EJP62799.1	BBA_08186	Ops8	JB-39_002330	scaf1425	39985	40568	-	integral membrane protein	NA	NA	1	100	96
UAMH 299	EJP62798.1	BBA_08185	Ops7	JB-39_002331	scaf1425	41941	43005	-	hypothetical protein	NA	NA	1	100	92
UAMH 299	EJP62797.1	BBA_08184	Ops6	JB-39_002332	scaf1425	43568	44305	+	glutathione-s-transferase	biosynthetic-additional	biosynthetic-additional (rule-based-clusters) GST_N_3,biosynthetic-additional (rule-based-clusters) GST_C,biosynthetic-additional (smcogs) SMCOG1193:glutathione S-transferase (Score: 145.3; E-value: 2.9e-44)	1	100	97
UAMH 299	EJP62796.1	BBA_08183	Ops5	JB-39_002333	scaf1425	44674	46798	-	laccase 2	NA	NA	1	100.683	95
UAMH 299	EJP62795.1	BBA_08182	Ops4	JB-39_002334	scaf1425	47744	49328	+	FAD binding domain-containing protein	other	other (smcogs) SMCOG1087:hypothetical protein (Score: 255.1; E-value: 2.1e-77)	1	100	95
UAMH 299	EJP62794.1	BBA_08181	Ops3	JB-39_002335	scaf1425	49669	51859	-	fungal specific transcription factor	NA	NA	1	101.646	88
UAMH 299	EJP62793.1	BBA_08180	Ops2	JB-39_002336	scaf1425	53706	55282	+	MFS multidrug resistance transporter, putative	transport	transport (smcogs) SMCOG1106:major facilitator transporter (Score: 64.9; E-value: 8.5e-20)	1	72.0165	97
UAMH 299	EJP62792.1	BBA_08179	Ops1	JB-39_002337_1	scaf1425	56386	58672	+	polyketide synthase	biosynthetic	biosynthetic (rule-based-clusters) T1PKS: itr_KS,biosynthetic (rule-based-clusters) T1PKS: PKS_AT,biosynthetic-additional (rule-based-clusters) PP-binding,biosynthetic-additional (smcogs) SMCOG1093:Beta-ketoacyl synthase (Score: 84.9; E-value: 7.6e-26)	1	100	94
UAMH 299	EJP62792.1	BBA_08179	Ops1	JB-39_002337_0	scaf1425	56386	63548	+	polyketide synthase	biosynthetic	biosynthetic (rule-based-clusters) T1PKS: itr_KS,biosynthetic (rule-based-clusters) T1PKS: PKS_AT,biosynthetic-additional (rule-based-clusters) PP-binding,biosynthetic-additional (smcogs) SMCOG1093:Beta-ketoacyl synthase (Score: 84.9; E-value: 7.6e-26)	1	100.272	92
UAMH 299	EJP62791.1	BBA_08178	Ops14	JB-39_002338	scaf1425	64393	68500	+	hydantoinase B/oxoprolinase	NA	NA	1	100	98
UAMH 299	EJP62790.1	BBA_08177	Ops13	JB-39_002339	scaf1425	69073	71044	+	cation transporter	NA	NA	1	91.4634	87
UAMH 299	EJP62789.1	BBA_08176	Ops12	JB-39_002340	scaf1425	71185	72421	-	mitochondrial CorA family metal ion transporter	NA	NA	1	100.73	93
UAMH 299	EJP62788.1	BBA_08175	Ops11	JB-39_002341	scaf1425	73022	74705	-	evolved D-lactonohydrolase	NA	NA	1	98.0861	92
UAMH 299	EJP62787.1	BBA_08174	Ops10	JB-39_002342	scaf1425	76999	79840	-	putative Heat-labile enterotoxin IIB, A chain	NA	NA	1	102.694	85
UAMH 299	EJP62800.1	BBA_08187	Ops9	NA	NA	NA	NA	NA	cell surface protein, putative	NA	NA	0	NA	NA
UAMH 299-UVR	EJP62799.1	BBA_08186	Ops8	JB-40_001664	scaf1279	26652	27235	-	integral membrane protein	NA	NA	1	100	96
UAMH 299-UVR	EJP62798.1	BBA_08185	Ops7	JB-40_001665	scaf1279	28608	29672	-	hypothetical protein	NA	NA	1	100	92
UAMH 299-UVR	EJP62797.1	BBA_08184	Ops6	JB-40_001666	scaf1279	30235	30972	+	glutathione-s-transferase	biosynthetic-additional	biosynthetic-additional (rule-based-clusters) GST_N_3,biosynthetic-additional (rule-based-clusters) GST_C,biosynthetic-additional (smcogs) SMCOG1193:glutathione S-transferase (Score: 145.3; E-value: 2.9e-44)	1	100	97
UAMH 299-UVR	EJP62796.1	BBA_08183	Ops5	JB-40_001667	scaf1279	31341	33465	-	laccase 2	NA	NA	1	100.683	95
UAMH 299-UVR	EJP62795.1	BBA_08182	Ops4	JB-40_001668	scaf1279	34411	35995	+	FAD binding domain-containing protein	other	other (smcogs) SMCOG1087:hypothetical protein (Score: 255.1; E-value: 2.1e-77)	1	100	95
UAMH 299-UVR	EJP62794.1	BBA_08181	Ops3	JB-40_001669	scaf1279	36338	38528	-	fungal specific transcription factor	NA	NA	1	101.646	88
UAMH 299-UVR	EJP62793.1	BBA_08180	Ops2	JB-40_001670	scaf1279	40375	41951	+	MFS multidrug resistance transporter, putative	transport	transport (smcogs) SMCOG1106:major facilitator transporter (Score: 64.9; E-value: 8.5e-20)	1	72.0165	97
UAMH 299-UVR	EJP62792.1	BBA_08179	Ops1	JB-40_001671	scaf1279	43055	50217	+	polyketide synthase	biosynthetic	biosynthetic (rule-based-clusters) T1PKS: itr_KS,biosynthetic (rule-based-clusters) T1PKS: PKS_AT,biosynthetic-additional (rule-based-clusters) PP-binding,biosynthetic-additional (smcogs) SMCOG1093:Beta-ketoacyl synthase (Score: 84.9; E-value: 7.6e-26)	1	100.272	92
UAMH 299-UVR	EJP62791.1	BBA_08178	Ops14	JB-40_001672	scaf1279	51062	55169	+	hydantoinase B/oxoprolinase	NA	NA	1	100	98
UAMH 299-UVR	EJP62790.1	BBA_08177	Ops13	JB-40_001673	scaf1279	55742	57713	+	cation transporter	NA	NA	1	91.4634	87
UAMH 299-UVR	EJP62789.1	BBA_08176	Ops12	JB-40_001674	scaf1279	57854	59090	-	mitochondrial CorA family metal ion transporter	NA	NA	1	100.73	93
UAMH 299-UVR	EJP62788.1	BBA_08175	Ops11	JB-40_001675	scaf1279	59691	61374	-	evolved D-lactonohydrolase	NA	NA	1	98.0861	92
UAMH 299-UVR	EJP62787.1	BBA_08174	Ops10	JB-40_001676	scaf1279	63668	66509	-	putative Heat-labile enterotoxin IIB, A chain	NA	NA	1	102.694	85
UAMH 299-UVR	EJP62800.1	BBA_08187	Ops9	NA	NA	NA	NA	NA	cell surface protein, putative	NA	NA	0	NA	NA
UAMH 298	EJP62799.1	BBA_08186	Ops8	JB-41_004786	scaf799	5721	6304	-	integral membrane protein	NA	NA	1	100	96
UAMH 298	EJP62798.1	BBA_08185	Ops7	JB-41_004787	scaf799	7677	8741	-	hypothetical protein	NA	NA	1	100	92
UAMH 298	EJP62797.1	BBA_08184	Ops6	JB-41_004788	scaf799	9304	10041	+	glutathione-s-transferase	biosynthetic-additional	biosynthetic-additional (rule-based-clusters) GST_N_3,biosynthetic-additional (rule-based-clusters) GST_C,biosynthetic-additional (smcogs) SMCOG1193:glutathione S-transferase (Score: 145.3; E-value: 2.9e-44)	1	100	97
UAMH 298	EJP62796.1	BBA_08183	Ops5	JB-41_004789	scaf799	10410	12534	-	laccase 2	NA	NA	1	100.683	95
UAMH 298	EJP62795.1	BBA_08182	Ops4	JB-41_004790	scaf799	13480	15064	+	FAD binding domain-containing protein	other	other (smcogs) SMCOG1087:hypothetical protein (Score: 255.1; E-value: 2.1e-77)	1	100	95
UAMH 298	EJP62794.1	BBA_08181	Ops3	JB-41_004791	scaf799	15406	17596	-	fungal specific transcription factor	NA	NA	1	101.646	88
UAMH 298	EJP62793.1	BBA_08180	Ops2	JB-41_004792	scaf799	19443	21019	+	MFS multidrug resistance transporter, putative	transport	transport (smcogs) SMCOG1106:major facilitator transporter (Score: 64.9; E-value: 8.5e-20)	1	72.0165	97
UAMH 298	EJP62792.1	BBA_08179	Ops1	JB-41_004793_1	scaf799	22123	24409	+	polyketide synthase	biosynthetic	biosynthetic (rule-based-clusters) T1PKS: itr_KS,biosynthetic (rule-based-clusters) T1PKS: PKS_AT,biosynthetic-additional (rule-based-clusters) PP-binding,biosynthetic-additional (smcogs) SMCOG1093:Beta-ketoacyl synthase (Score: 84.9; E-value: 7.6e-26)	1	100	94
UAMH 298	EJP62792.1	BBA_08179	Ops1	JB-41_004793_0	scaf799	22123	29286	+	polyketide synthase	biosynthetic	biosynthetic (rule-based-clusters) T1PKS: itr_KS,biosynthetic (rule-based-clusters) T1PKS: PKS_AT,biosynthetic-additional (rule-based-clusters) PP-binding,biosynthetic-additional (smcogs) SMCOG1093:Beta-ketoacyl synthase (Score: 84.9; E-value: 7.6e-26)	1	100.272	92
UAMH 298	EJP62791.1	BBA_08178	Ops14	JB-41_004794	scaf799	30127	34234	+	hydantoinase B/oxoprolinase	NA	NA	1	100	98
UAMH 298	EJP62790.1	BBA_08177	Ops13	JB-41_004795	scaf799	34806	36777	+	cation transporter	NA	NA	1	91.4634	87
UAMH 298	EJP62789.1	BBA_08176	Ops12	JB-41_004796	scaf799	36918	38154	-	mitochondrial CorA family metal ion transporter	NA	NA	1	100.73	93
UAMH 298	EJP62788.1	BBA_08175	Ops11	JB-41_004797	scaf799	38755	40438	-	evolved D-lactonohydrolase	NA	NA	1	98.0861	92
UAMH 298	EJP62787.1	BBA_08174	Ops10	NA	NA	NA	NA	NA	putative Heat-labile enterotoxin IIB, A chain	NA	NA	0	NA	NA
UAMH 298	EJP62800.1	BBA_08187	Ops9	NA	NA	NA	NA	NA	cell surface protein, putative	NA	NA	0	NA	NA
UAMH 298-UVR	EJP62799.1	BBA_08186	Ops8	JB-42_007506	scaf884	54809	55392	-	integral membrane protein	NA	NA	1	100	96
UAMH 298-UVR	EJP62798.1	BBA_08185	Ops7	JB-42_007507	scaf884	56765	57829	-	hypothetical protein	NA	NA	1	100	92
UAMH 298-UVR	EJP62797.1	BBA_08184	Ops6	JB-42_007508	scaf884	58392	59129	+	glutathione-s-transferase	biosynthetic-additional	biosynthetic-additional (rule-based-clusters) GST_N_3,biosynthetic-additional (rule-based-clusters) GST_C,biosynthetic-additional (smcogs) SMCOG1193:glutathione S-transferase (Score: 145.3; E-value: 2.9e-44)	1	100	97
UAMH 298-UVR	EJP62796.1	BBA_08183	Ops5	JB-42_007509	scaf884	59498	61622	-	laccase 2	NA	NA	1	100.683	95
UAMH 298-UVR	EJP62795.1	BBA_08182	Ops4	JB-42_007510	scaf884	62568	64152	+	FAD binding domain-containing protein	other	other (smcogs) SMCOG1087:hypothetical protein (Score: 255.1; E-value: 2.1e-77)	1	100	95
UAMH 298-UVR	EJP62794.1	BBA_08181	Ops3	JB-42_007511	scaf884	64494	66684	-	fungal specific transcription factor	NA	NA	1	101.646	88
UAMH 298-UVR	EJP62793.1	BBA_08180	Ops2	JB-42_007512	scaf884	68531	70107	+	MFS multidrug resistance transporter, putative	transport	transport (smcogs) SMCOG1106:major facilitator transporter (Score: 64.9; E-value: 8.5e-20)	1	72.0165	97
UAMH 298-UVR	EJP62792.1	BBA_08179	Ops1	JB-42_007513	scaf884	71211	78374	+	polyketide synthase	biosynthetic	biosynthetic (rule-based-clusters) T1PKS: itr_KS,biosynthetic (rule-based-clusters) T1PKS: PKS_AT,biosynthetic-additional (rule-based-clusters) PP-binding,biosynthetic-additional (smcogs) SMCOG1093:Beta-ketoacyl synthase (Score: 84.9; E-value: 7.6e-26)	1	100.272	92
UAMH 298-UVR	EJP62791.1	BBA_08178	Ops14	JB-42_007514	scaf884	79215	83322	+	hydantoinase B/oxoprolinase	NA	NA	1	100	98
UAMH 298-UVR	EJP62790.1	BBA_08177	Ops13	JB-42_007515	scaf884	83894	85865	+	cation transporter	NA	NA	1	91.4634	87
UAMH 298-UVR	EJP62789.1	BBA_08176	Ops12	JB-42_007516	scaf884	86006	87242	-	mitochondrial CorA family metal ion transporter	NA	NA	1	100.73	93
UAMH 298-UVR	EJP62788.1	BBA_08175	Ops11	JB-42_007517	scaf884	87843	89526	-	evolved D-lactonohydrolase	NA	NA	1	98.0861	92
UAMH 298-UVR	EJP62787.1	BBA_08174	Ops10	NA	NA	NA	NA	NA	putative Heat-labile enterotoxin IIB, A chain	NA	NA	0	NA	NA
UAMH 298-UVR	EJP62800.1	BBA_08187	Ops9	NA	NA	NA	NA	NA	cell surface protein, putative	NA	NA	0	NA	NA
UAMH 1076	EJP62799.1	BBA_08186	Ops8	JB-43_004094	scaf1281	244612	245195	-	integral membrane protein	NA	NA	1	100	96
UAMH 1076	EJP62798.1	BBA_08185	Ops7	JB-43_004095	scaf1281	246567	247631	-	hypothetical protein	NA	NA	1	100	92
UAMH 1076	EJP62797.1	BBA_08184	Ops6	JB-43_004096	scaf1281	248194	248931	+	glutathione-s-transferase	biosynthetic-additional	biosynthetic-additional (rule-based-clusters) GST_N_3,biosynthetic-additional (rule-based-clusters) GST_C,biosynthetic-additional (smcogs) SMCOG1193:glutathione S-transferase (Score: 145.3; E-value: 2.9e-44)	1	100	97
UAMH 1076	EJP62796.1	BBA_08183	Ops5	JB-43_004097	scaf1281	249300	251424	-	laccase 2	NA	NA	1	100.683	95
UAMH 1076	EJP62795.1	BBA_08182	Ops4	JB-43_004098	scaf1281	252370	253954	+	FAD binding domain-containing protein	other	other (smcogs) SMCOG1087:hypothetical protein (Score: 255.1; E-value: 2.1e-77)	1	100	95
UAMH 1076	EJP62794.1	BBA_08181	Ops3	JB-43_004099	scaf1281	254290	256480	-	fungal specific transcription factor	NA	NA	1	101.646	88
UAMH 1076	EJP62793.1	BBA_08180	Ops2	JB-43_004100	scaf1281	258327	259903	+	MFS multidrug resistance transporter, putative	transport	transport (smcogs) SMCOG1106:major facilitator transporter (Score: 64.9; E-value: 8.5e-20)	1	72.0165	97
UAMH 1076	EJP62792.1	BBA_08179	Ops1	JB-43_004101	scaf1281	261007	268170	+	polyketide synthase	biosynthetic	biosynthetic (rule-based-clusters) T1PKS: itr_KS,biosynthetic (rule-based-clusters) T1PKS: PKS_AT,biosynthetic-additional (rule-based-clusters) PP-binding,biosynthetic-additional (smcogs) SMCOG1093:Beta-ketoacyl synthase (Score: 84.9; E-value: 7.6e-26)	1	100.272	92
UAMH 1076	EJP62791.1	BBA_08178	Ops14	JB-43_004102	scaf1281	269011	273118	+	hydantoinase B/oxoprolinase	NA	NA	1	100	98
UAMH 1076	EJP62790.1	BBA_08177	Ops13	JB-43_004103	scaf1281	273690	275661	+	cation transporter	NA	NA	1	91.4634	87
UAMH 1076	EJP62789.1	BBA_08176	Ops12	JB-43_004104	scaf1281	275802	277038	-	mitochondrial CorA family metal ion transporter	NA	NA	1	100.73	93
UAMH 1076	EJP62788.1	BBA_08175	Ops11	JB-43_004105	scaf1281	277639	279322	-	evolved D-lactonohydrolase	NA	NA	1	98.0861	92
UAMH 1076	EJP62787.1	BBA_08174	Ops10	NA	NA	NA	NA	NA	putative Heat-labile enterotoxin IIB, A chain	NA	NA	0	NA	NA
UAMH 1076	EJP62800.1	BBA_08187	Ops9	NA	NA	NA	NA	NA	cell surface protein, putative	NA	NA	0	NA	NA
UAX-29	EJP62787.1	BBA_08174	Ops10	JB-44_003042	scaf2084	281023	283900	+	putative Heat-labile enterotoxin IIB, A chain	NA	NA	1	101.277	92
UAX-29	EJP62788.1	BBA_08175	Ops11	JB-44_003043	scaf2084	285730	287610	+	evolved D-lactonohydrolase	NA	NA	1	84.6791	99
UAX-29	EJP62789.1	BBA_08176	Ops12	JB-44_003044	scaf2084	288249	289494	+	mitochondrial CorA family metal ion transporter	NA	NA	1	100	98
UAX-29	EJP62790.1	BBA_08177	Ops13	JB-44_003045	scaf2084	289635	291654	-	cation transporter	NA	NA	1	91.0714	94
UAX-29	EJP62791.1	BBA_08178	Ops14	JB-44_003046	scaf2084	292240	296347	-	hydantoinase B/oxoprolinase	NA	NA	1	100	99
UAX-29	EJP62792.1	BBA_08179	Ops1	JB-44_003047	scaf2084	297411	304651	-	polyketide synthase	biosynthetic	biosynthetic (rule-based-clusters) T1PKS: itr_KS,biosynthetic (rule-based-clusters) T1PKS: PKS_AT,biosynthetic-additional (rule-based-clusters) PP-binding,biosynthetic-additional (smcogs) SMCOG1093:Beta-ketoacyl synthase (Score: 84.9; E-value: 7.6e-26)	1	100.09	98
UAX-29	EJP62793.1	BBA_08180	Ops2	JB-44_003048	scaf2084	305775	307364	-	MFS multidrug resistance transporter, putative	transport	transport (smcogs) SMCOG1106:major facilitator transporter (Score: 64.9; E-value: 8.5e-20)	1	72.0165	99
UAX-29	EJP62794.1	BBA_08181	Ops3	JB-44_003049	scaf2084	309399	311622	+	fungal specific transcription factor	NA	NA	1	100.135	94
UAX-29	EJP62795.1	BBA_08182	Ops4	JB-44_003050	scaf2084	312009	313644	-	FAD binding domain-containing protein	other	other (smcogs) SMCOG1087:hypothetical protein (Score: 255.1; E-value: 2.1e-77)	1	100	97
UAX-29	EJP62796.1	BBA_08183	Ops5	JB-44_003051	scaf2084	314618	316773	+	laccase 2	NA	NA	1	100	97
UAX-29	EJP62797.1	BBA_08184	Ops6	JB-44_003052	scaf2084	317144	317861	-	glutathione-s-transferase	biosynthetic-additional	biosynthetic-additional (rule-based-clusters) GST_N_3,biosynthetic-additional (rule-based-clusters) GST_C,biosynthetic-additional (smcogs) SMCOG1193:glutathione S-transferase (Score: 145.3; E-value: 2.9e-44)	1	100	91
UAX-29	EJP62798.1	BBA_08185	Ops7	JB-44_003053	scaf2084	318425	319506	+	hypothetical protein	NA	NA	1	100	99
UAX-29	EJP62799.1	BBA_08186	Ops8	JB-44_003054	scaf2084	320666	321531	+	integral membrane protein	NA	NA	1	64.5038	99
UAX-29	EJP62800.1	BBA_08187	Ops9	NA	NA	NA	NA	NA	cell surface protein, putative	NA	NA	0	NA	NA
UAMH 4510	EJP62788.1	BBA_08175	Ops11	JB-45_001012	scaf13859	658230	660123	+	evolved D-lactonohydrolase	NA	NA	1	84.6791	98
UAMH 4510	EJP62789.1	BBA_08176	Ops12	JB-45_001013	scaf13859	660776	662018	+	mitochondrial CorA family metal ion transporter	NA	NA	1	100.242	98
UAMH 4510	EJP62790.1	BBA_08177	Ops13	JB-45_001014	scaf13859	662157	664140	-	cation transporter	NA	NA	1	90.9091	96
UAMH 4510	EJP62791.1	BBA_08178	Ops14	JB-45_001015	scaf13859	664725	668832	-	hydantoinase B/oxoprolinase	NA	NA	1	100	99
UAMH 4510	EJP62792.1	BBA_08179	Ops1	JB-45_001016	scaf13859	669804	677046	-	polyketide synthase	biosynthetic	biosynthetic (rule-based-clusters) T1PKS: itr_KS,biosynthetic (rule-based-clusters) T1PKS: PKS_AT,biosynthetic-additional (rule-based-clusters) PP-binding,biosynthetic-additional (smcogs) SMCOG1093:Beta-ketoacyl synthase (Score: 84.9; E-value: 7.6e-26)	1	100.091	97
UAMH 4510	EJP62793.1	BBA_08180	Ops2	JB-45_001017	scaf13859	678169	679765	-	MFS multidrug resistance transporter, putative	transport	transport (smcogs) SMCOG1106:major facilitator transporter (Score: 64.9; E-value: 8.5e-20)	1	72.0165	99
UAMH 4510	EJP62794.1	BBA_08181	Ops3	JB-45_001018	scaf13859	681599	683822	+	fungal specific transcription factor	NA	NA	1	100.27	96
UAMH 4510	EJP62795.1	BBA_08182	Ops4	JB-45_001019	scaf13859	684224	685885	-	FAD binding domain-containing protein	other	other (smcogs) SMCOG1087:hypothetical protein (Score: 255.1; E-value: 2.1e-77)	1	99.7685	96
UAMH 4510	EJP62796.1	BBA_08183	Ops5	JB-45_001020	scaf13859	686855	689007	+	laccase 2	NA	NA	1	100	99
UAMH 4510	EJP62797.1	BBA_08184	Ops6	JB-45_001021	scaf13859	689376	690094	-	glutathione-s-transferase	biosynthetic-additional	biosynthetic-additional (rule-based-clusters) GST_N_3,biosynthetic-additional (rule-based-clusters) GST_C,biosynthetic-additional (smcogs) SMCOG1193:glutathione S-transferase (Score: 145.3; E-value: 2.9e-44)	1	100	98
UAMH 4510	EJP62798.1	BBA_08185	Ops7	JB-45_001022	scaf13859	690672	691750	+	hypothetical protein	NA	NA	1	100	100
UAMH 4510	EJP62799.1	BBA_08186	Ops8	JB-45_001023	scaf13859	693153	693736	+	integral membrane protein	NA	NA	1	100	99
UAMH 4510	EJP62787.1	BBA_08174	Ops10	NA	NA	NA	NA	NA	putative Heat-labile enterotoxin IIB, A chain	NA	NA	0	NA	NA
UAMH 4510	EJP62800.1	BBA_08187	Ops9	NA	NA	NA	NA	NA	cell surface protein, putative	NA	NA	0	NA	NA
110.25	EJP62787.1	BBA_08174	Ops10	JB-46_001506	scaf914	1167972	1170867	+	putative Heat-labile enterotoxin IIB, A chain	NA	NA	1	101.927	92
110.25	EJP62788.1	BBA_08175	Ops11	JB-46_001507	scaf914	1172683	1174563	+	evolved D-lactonohydrolase	NA	NA	1	84.6791	99
110.25	EJP62789.1	BBA_08176	Ops12	JB-46_001508	scaf914	1175610	1176855	+	mitochondrial CorA family metal ion transporter	NA	NA	1	100	98
110.25	EJP62790.1	BBA_08177	Ops13	JB-46_001509	scaf914	1176996	1179078	-	cation transporter	NA	NA	1	91.7431	88
110.25	EJP62791.1	BBA_08178	Ops14	JB-46_001510	scaf914	1179664	1183771	-	hydantoinase B/oxoprolinase	NA	NA	1	100	99
110.25	EJP62792.1	BBA_08179	Ops1	JB-46_001511	scaf914	1185434	1192670	-	polyketide synthase	biosynthetic	biosynthetic (rule-based-clusters) T1PKS: itr_KS,biosynthetic (rule-based-clusters) T1PKS: PKS_AT,biosynthetic-additional (rule-based-clusters) PP-binding,biosynthetic-additional (smcogs) SMCOG1093:Beta-ketoacyl synthase (Score: 84.9; E-value: 7.6e-26)	1	100.091	97
110.25	EJP62793.1	BBA_08180	Ops2	JB-46_001512	scaf914	1193797	1195387	-	MFS multidrug resistance transporter, putative	transport	transport (smcogs) SMCOG1106:major facilitator transporter (Score: 64.9; E-value: 8.5e-20)	1	72.0165	99
110.25	EJP62794.1	BBA_08181	Ops3	JB-46_001513	scaf914	1197439	1199662	+	fungal specific transcription factor	NA	NA	1	100.135	94
110.25	EJP62795.1	BBA_08182	Ops4	JB-46_001514	scaf914	1200049	1201683	-	FAD binding domain-containing protein	other	other (smcogs) SMCOG1087:hypothetical protein (Score: 255.1; E-value: 2.1e-77)	1	100	97
110.25	EJP62796.1	BBA_08183	Ops5	JB-46_001515	scaf914	1202655	1204810	+	laccase 2	NA	NA	1	100	99
110.25	EJP62797.1	BBA_08184	Ops6	JB-46_001516	scaf914	1205181	1205898	-	glutathione-s-transferase	biosynthetic-additional	biosynthetic-additional (rule-based-clusters) GST_N_3,biosynthetic-additional (rule-based-clusters) GST_C,biosynthetic-additional (smcogs) SMCOG1193:glutathione S-transferase (Score: 145.3; E-value: 2.9e-44)	1	100	91
110.25	EJP62798.1	BBA_08185	Ops7	JB-46_001517	scaf914	1206462	1207543	+	hypothetical protein	NA	NA	1	100	98
110.25	EJP62799.1	BBA_08186	Ops8	JB-46_001518	scaf914	1208682	1209547	+	integral membrane protein	NA	NA	1	64.5038	99
110.25	EJP62800.1	BBA_08187	Ops9	NA	NA	NA	NA	NA	cell surface protein, putative	NA	NA	0	NA	NA
