# Supplementary material for: Genomic virulence features of Beauveria bassiana as a biocontrol agent for the mountain pine beetle population
Source: BMC Genomics. 2023 Jul 10;24:390. doi: 10.1186/s12864-023-09473-4 (PMC10334655; doi:10.1186/s12864-023-09473-4)
Supplement: Supplementary file 3 — Additional file 3. Dataset S3 [file 12864_2023_9473_MOESM3_ESM.xlsx]

## Sheet: Sheet1
Dataset S3. Common, group- and strain-specific gene clusters predicted by antiSMASH’s ClusterBlast algorithm.
The top hit (measured by cumulative BLAST score) is reported.
Strains	Accession	Description	Cluster Type
Common Clusters
All	NZ_JRWL01000004_c2	Clostridium acetobutylicum strain GXAS18-1 scaffold4, whole genome shotgun sequence	T1PKS
Pigment Group-Specific
Dark-red	NZ_LK022848_c41	Streptomyces iranensis genome assembly Siranensis, scaffold SCAF00001	NRPS;T1PKS
Dark-red	NZ_CP020567_c22	Kitasatospora aureofaciens strain DM-1 chromosome, complete genome	T1PKS
Dark-red	NZ_CP018870_c22	Streptomyces sp. TN58 chromosome, complete genome	NRPS
Dark-red	NZ_JOEQ01000039_c27	Streptosporangium amethystogenes strain NRRL B-2639 contig39.1, whole genome shotgun sequence	NRPS
Pale-red	NZ_FOQU01000006_c5	Paraburkholderia megapolitana strain LMG 23650, whole genome shotgun sequence	NRPS
Pale-red	NZ_LIVV01000002_c18	Streptomyces sp. CB02009 scaffold2, whole genome shotgun sequence	NRPS
Pale-red	NZ_CP020043_c22	Streptomyces katrae strain S3 plasmid pS3-4_1, complete sequence	T1PKS;NRPS
Pale-red	NZ_LN681227_c13	Xenorhabdus nematophila AN6/1 genome assembly XNC2, chromosome : I	NRPS-like
Pale-red	NZ_GG753626_c9	Streptomyces sp. e14 supercont1.1, whole genome shotgun sequence	terpene
Strain-Specific
UAMH299	NZ_MTQO01000051_c39	Actinosynnema sp. ALI-1.44 Contig55, whole genome shotgun sequence	T1PKS
UAMH298	NZ_KQ948768_c12	Streptomyces griseoruber strain DSM 40281 PRJNA299232_s006, whole genome shotgun sequence	T1PKS
UAMH298	NZ_CP022684_c8	Ketobacter alkanivorans strain GI5 chromosome, complete genome	T1PKS
UAMH1076	NZ_LJGU01000152_c4	Streptomyces oceani strain SCSIO 02100 scaffold33, whole genome shotgun sequence	NRPS
UAMH1076	NZ_FNTN01000001_c21	Streptomyces sp. PAN_FS17, whole genome shotgun sequence	T1PKS;NRPS-like
UAMH1076	NC_014623_c27	Stigmatella aurantiaca DW4/3-1, complete genome	T1PKS
UAMH1076	NZ_CP012752_c30	Kibdelosporangium phytohabitans strain KLBMP1111, complete genome	T1PKS
UAMH1076	NZ_AP018255_c3	Calothrix sp. NIES-4071 DNA, complete genome	fungal-RiPP
UAMH1076	NZ_KL543986_c4	Photorhabdus australis DSM 17609 BO26DRAFT_scaffold00012.12, whole genome shotgun sequence	NRPS
UAX-29	NZ_JZIG01000004_c7	Xanthomonas albilineans strain PNG130 Xal-PNG_130-G1-Mol001, whole genome shotgun sequence	NRPS
UAX-29	NZ_HF952045_c9	Xenorhabdus nematophila F1, whole genome shotgun sequence	NRPS
UAX-29	NZ_BBXG01000008_c15	Herbidospora cretacea strain NBRC 15474, whole genome shotgun sequence	NRPS
UAX-29	NZ_MIHB01000012_c8	Mycobacterium intermedium strain HMC2_M5 PROKKA_contig000012, whole genome shotgun sequence	T1PKS
UAMH4510	NZ_KB903985_c20	Nonomuraea coxensis DSM 45129 A3G7DRAFT_scaffold_5.6, whole genome shotgun sequence	terpene
UAMH4510	NC_010612_c10	Mycobacterium marinum M, complete genome	T1PKS
UAMH4510	NZ_JYNX01000012_c3	Mycolicibacterium chubuense strain DSM 44219 MCHUDSM44219_contig000012, whole genome shotgun sequence	T1PKS
UAMH4510	NZ_CBRG010000467_c45	Streptomyces sp. AW19M42, whole genome shotgun sequence	T1PKS
UAMH4510	NZ_CP021748_c3	Streptomyces alboflavus strain MDJK44, complete genome	T3PKS;T1PKS
UAMH4510	NZ_BAGH01000522_c23	Nocardia tenerifensis NBRC 101015, whole genome shotgun sequence	T1PKS
UAMH4510	NZ_FNPM01000044_c17	Variovorax sp. YR266, whole genome shotgun sequence	NRPS
110.25	NZ_FMHX01000003_c8	Micromonospora aurantiaca strain DSM 45487, whole genome shotgun sequence	NRPS;T1PKS
110.25	NZ_CP017248_c11	Streptomyces puniciscabiei strain TW1S1 chromosome, complete genome	NRPS
110.25	NZ_CP020563_c34	Kitasatospora albolonga strain YIM 101047 chromosome, complete genome	T1PKS
110.25	NZ_FORR01000015_c5	Thermoflavimicrobium dichotomicum strain DSM 44778, whole genome shotgun sequence	NRPS
110.25	NZ_JAFQ01000004_c39	Nocardia sp. BMG51109 D892DRAFT_scf7180000000033_quiver.4_C, whole genome shotgun sequence	NRPS;T1PKS
110.25	NZ_CP021748_c3	Streptomyces alboflavus strain MDJK44, complete genome	T1PKS;T3PKS
110.25	NZ_LZLS01000175_c13	Mycobacterium asiaticum strain 1165133.8 contig_52, whole genome shotgun sequence	T1PKS
